# Supplementary material for: Obesity as a Risk Factor of Severe Outcome of COVID-19: A Pair-Matched 1:2 Case–Control Study
Source: J Clin Med. 2023 Jun 15;12(12):4055. doi: 10.3390/jcm12124055 (PMC10298877; doi:10.3390/jcm12124055)
Supplement: Supplementary file 1 [file jcm-12-04055-s001.zip]

Archive with 1 entries (1 files):
- jcm-2387522-supplementary.pdf
